# Supplementary material for: circExp database: an online transcriptome platform for human circRNA expressions in cancers
Source: Database (Oxford). 2021 Jul 23;2021:baab045. doi: 10.1093/database/baab045 (PMC8299715; doi:10.1093/database/baab045)
Supplement: baab045_Supp [file baab045_supp.zip]

Archive with 2 entries (2 files):
- FigureS1_GSK3B_AXIN1_correlation_tumor_sample_only.pdf
- FigureS2_oncoprint.pdf
